# Supplementary material for: Drivers of coral reef marine protected area performance
Source: PLoS One. 2017 Jun 23;12(6):e0179394. doi: 10.1371/journal.pone.0179394 (PMC5482435; doi:10.1371/journal.pone.0179394)
Supplement: S1 Dataset — Sensitive information relating to respondent identify, financial information and performance indicators has been removed. (XLSX) [file pone.0179394.s010.xlsx]

## Sheet: S9 Table
Data type			MPA features													Aims							Region					Management actions
Variable	MPA name	Country	Size of MPA	No-take area	Size no-take	Age of MPA	IUCN number	World Heritage Site	Government managed	Community managed	NGO managed	Mulitple management	No zones	Number of staff employed	Number of local staff employed	Primary aim is habtat conservation	Primary aim is speices conservation	Primary aim is economic development	Primary aim is fisheries enhancement	Primary aim is tourism and recreation	Primary aim is education or research	Multiple aims	Pacific	Asia	Africa	Americas	Developing country	Management plan exists	Number regulated activities	Number banned activities	Small buisness grants or credit programs	Alternative livelihood schemes	Fisher micro-credit schemes or loans	Cash compensation payments	Boat or equipment buy back schemes	Benefit sharing projects	Conflict resoluation mechanisms	MPA associated deveopment initiatives	MPA formal staff training e.g. enforcement, montoring, conflict resolution	Fisher compensation schemes for lost fishing grounds	Fisheries management extending outside the MPA	Network of MPAs (when sites designated)	Network of MPAs (collaborative monitoring or management)	Integrated coastal zone management plan(s)	International monitoring or research	International conservation gratns	Education outreach initaitives	Socio-economic monitoring	Ecological monitoring
Unit	open	open	km2	dummy	km2	years since designation	number (0 to 6)	dummy	dummy	dummy	dummy	dummy	dummy	number	number	dummy	dummy	dummy	dummy	dummy	dummy	dummy	dummy	dummy	dummy	dummy	dummy	dummy	number	number	dummy	dummy	dummy	dummy	dummy	dummy	dummy	dummy	dummy	dummy	dummy	dummy	dummy	dummy	dummy	dummy	dummy	dummy	dummy
Source	survey response	survey response	survey response	survey response	survey response	survey response	survey response	survey response	survey response	survey response	survey response	survey response	survey response	survey response	survey response	survey response	survey response	survey response	survey response	survey response	survey response	survey response	Reefbase	Reefbase	Reefbase	Reefbase	Reefbase	survey response	survey response	survey response	survey response	survey response	survey response	survey response	survey response	survey response	survey response	survey response	survey response	survey response	survey response	survey response	survey response	survey response	survey response	survey response	survey response	survey response	survey response
	Aldabra	Seychelles	155	1	155	26	1	1	1	0	0	0	2	6	5	1	0	0	0	0	0	0	0	0	1	0	1	0	14	12	0	0	0	0	0	0	0	0	1	0	0	0	0	0	1	1	1	0	1
	Aliwal Shoal	South Africa	126	0	0	4	4	0	1	0	0	0	3			1	0	0	0	0	0	0	0	0	1	0	1	0	14	11	0	0	0	0	0	0	1	0	0	0	0	0	0	0	0		0	0	0
	Bacalar Chico MR and NP	Belize	65	1	22.55	7	4	1	1	0	0	0	5	4	0	0	0	0	0	0	0	1	0	0	0	1	1	1	17	6	0	1	0	0	0	1	0	0	1		1	1	1	1	1	1	1	1	1
	Bacalar Chico National Park	Belize	45	1	18.35	12	5	1	1	1	0	1	2	3	3	0	0	0	0	0	0	1	0	0	0	1	1	1	12	9	0	1	0	0	0	0	1	1		0	0	1	1		1	0	1		0
	Balingasay MPA	Philippines	2	1	0.14	13	0	0	0	1	0	0	2	0	0	1	0	0	0	0	0	0	0	1	0	0	1	1	13	11	0	1	0	0	0	1	1	1	1	0	1	1	1	1		1	1	1	1
	Bermuda	Bermuda	1000	0	0	30	0	0	1	0	0	0	5	8	8	1	0	0	0	0	0	0	0	0	0	1	0	1	12	7	0	0	0	1	1	0	0	0	1	0	1	1	1	1	1	1	1	0	1
	Biga Marine Reserve, Lobo	Philippines	20	1	20	6	0	0	1	0	0	0	0	2	2	0	0	0	0	1	0	0	0	1	0	0	1	0	13	9	0	1	0	0	0	0	0	1	1	0	1	1	1	1	1	0	1	1	1
	Blue Hole	Belize	4.14	0	0	12	3	0	1	0	1	1	0	6	6	0	0	0	0	0	1	0	0	0	0	1	1	1	12	12	0	1	0	0	0	1	1	1	1	0	1	1	1	0	1	1	1	0	1
	Bonaire NationalMarine Park	Netherland Antilles	27	0	0	29	0	0	1	0	1	1	2	7	6	0	0	0	0	0	0	0	0	0	0	1	0	1	12	11	0	0	0	0	0	0	0	0	1	0	0	0	1	1	1	1	1	1	1
	Cabo Pulmo	Mexico	71.11	0	0	12	2	0	1	0	0	0	3	4	1	1	0	0	0	0	0	0	0	0	0	1	1	1	12	12	1	1	0	0	0	1	1	1	1	0	0	0	0	0	0	1	1	1	1
	Caye Caulker	Belize	391.13	0	0	10	6	0	1	0	0	0	0	3	0	0	0	0	0	1	0	0	0	0	0	1	1	1	9	6	0	1	0	0	0	0	0	1	1	0		1	1	1	1	1	1	1	1
	Chumbe Island	Tanzania	0.3	0	0	14	2	0	0	0	0	0	1	10	9	1	0	0	0	0	0	0	0	0	1	0	1	1	14	14	1	1	1	0	0	0	1	1	1	0	0	0	0	0	1	1	1	1	1
	Corumbau Marine extractive reserve	Brazil	900	1	10	8	6	0	1	0	1	1	3	17	8	1	0	1	0	0	0	0	0	0	0	1	1	1	13	9	1	1	0	0	0	0	1	1	1	0	0	1	1	0	1	1	1	1	1
	Dog Island Marine Park	Anguilla	10	0	0	15	0	0	1	0	0	0	0	0	0	1	0	0	0	0	0	0	0	0	0	1	0	0	14	10	1	0	1	0	1	0	0	0	1	0	0	0	1	0	0	1	1	1	1
	Dominica marine reserves	Commonwelath of West Indies	11	1	0.25	12	5	0	0	1	0	0	4	4	4	0	0	0	1	0	0	0	0	0	0	1	1	1	14	12	0	1	0	0	0	0	1	1	1		1	0	1		0	1	1	1
	Flower Garden Banks National marine sanctuary	USA	146	0	0	16	5	0	1	0	0	0	2	2	1	1	0	0	0	0	0	0	0	0	0	1	0	1	11	8	0	0	0	0	0	0	0	0	1	0	0	0	0	0	0	0	1	0	1
	Galapagos	Ecuador	135000	1	240	40	6	1	1	1	0	1	4	300	250	0	0	0	0	0	0	1	0	0	0	1	1	1	11	11	1	1	1	0	1	1	1	1	1	0	1	1	1	1	1	1	1	1	1
	Gilutongan marine sanctuary	Philippines	0.15	1	0.1	10	6	0	1	1	0	1	2	5	5	0	0	0	1	0	0	0	0	1	0	0	1	1	12	11	0	1	1	0	0	1	1	0	1	0	1	1	1	1	0	1	1	1	1
	Gladden Spit Marine Reserve	Belize	103.6	1	16	8	4	0	1	0	1	1	4	6	4	0	1	0	0	0	0	0	0	0	0	1	1	1	5	5	0	0	0	1	0	1	1	1	1	0	1	0	0	1	1	1	1	1	1
	Great barrier reef	Australia	344000	1	115395	33	0	1	1	0	0	0	5	300	100	0	1	0	0	0	0	0	0	1	0	0	0	1	14	5	0	0	0	1	1	0	1	0	1	1	0	1	1	1	1	0	1	1	1
	Gulf of Manai Marine National Park	India	625	1	625	22	0	0	1	0	0	0	0	3		1	0	0	0	0	0	0	0	1	0	0	1	1	16	15	1	1	1	0	1	0	0	0	0	0	0	0	0	0	0	0	0	0	0
	Half moon caye	Belize	36.25	0	0	26	2	1	1	0	1	1	0	6	6	0	0	0	0	0	1	0	0	0	0	1	1	1	12	12	0	1	0	0	0	1	1	1	1	0	1	1	1	0	1	1	1	0	1
	Hambongan, Inabanga, Bohol	Philippines	0.3	1	0.014	11	6	0	1	1	0	1	2	1	1	0	0	0	0	1	0	0	0	1	0	0	1	1	12	12	0	1	1	0	0	0	0	1	1	0	0	0	1	1	0	1	1	1	1
	Hanauma Bay Nature Reserve	Hawaii	0.4	0	0	69	4	0	1	0	0	0	0	40	40	1	0	0	0	0	0	0	1	0	0	0	0	1	13	13	0	0	0	0	0	0	0	0	1	0	0	0	0	0	0	0	1	1	1
	Illana Bay	Philippines	10090	1	10090	13	0	0	1	1	1	1	2	15	15	0	0	0	1	0	0	0	0	1	0	0	1	1	12	6	1	1	1	1	0	1	1	1	1	0	0	1	1	1	1	1	1	1	1
	Isla de Mona Natural reserve	Puerto Rico	1574	0	0	22	4	0	1	0	0	0	2	17		0	1	0	0	0	0	0	0	0	0	1	1	0	12	6	0	0	0	0	0	0	0	0		0	0	0	0	0	0	1		0	1
	Komodo National Park	Indonesia	1214	1	0	28	2	1	1	0	1	1	5	160	100	1	0	0	0	0	0	0	0	1	0	0	1	1	11	8	1	1	1	0	0	1	1	1	1	0	0	1	0	0	1	1	1	1	1
	Kubulau, Vanua Levu	Fiji	79.5	1	77.4	4	0	0	0	1	1	1	2	4	4	1	1	0	1	0	0	1	1	0	0	0	1	1	7	7	0	0	0	0	1	1	0	1	1	0	1	1	1	0	1	1	1	1	1
	Laughing bird caye NP	Belize	40.95	1	0.001	12	2	1	1	0	1	1	1	6	4	0	1	0	0	0	0	0	0	0	0	1	0	1	12	12	0	1	0	1	0	1	1	1	1	0	1	0	0	1	1	1	1	1	1
	Little Bay Marine Park	Anguilla	1	0	0	15	0	0	1	0	0	0	0	0	0	1	0	0	0	0	0	0	0	0	0	1	0	0	12	8	1	0	1	0	1	0	0	0	1	0	0	0	1	0	0	1	1	1	1
	Mabini marine reserve	Philippines	0.56	1	0.56	17	5	0	1	1	1	1	2	12	12	0	0	0	0	1	0	0	0	1	0	0	1	1	12	12	0	0	0	0	0	1	1	0	1	0	1	0	1	0	1	1	1	1	1
	Madagascar	Razafinjatovo	14400	1	3000	3	0	0	1	0	1	1	3			1	1	0	0	0	0	0	0	0	1	0	1	0	8	8	0	1	0	0	0	0	0	1	0	0	0	0	0	0		0	0	0	0
	Masinloc, Zambales	Philippines	0.85	1	0.85	15	4	0	1	1	0	1	0	2	2	0	0	0	1	0	0	0	0	1	0	0	1	1	13	12	1	1	1	0	1	1	1	1	1		1	1	1	1	1	1	1	1	1
	McBean Lagoon	Columbia	9.95	1	1.9	13	2	0	1	0	0	0	4	1	1	1	0	0	0	0	0	0	0	0	0	1	1	1	14	10	0	1	0	0	0	1	1	1	1	0	0	1	0	0	0	1	1	1	0
	Mnazi Bay-Ruvuma Estuary Marine Park	Tanzania	650	1	35	8	6	0	1	1	0	1	4	16	8	1	0	0	0	0	0	0	0	0	1	0	1	1	14	7	0	1	1	0	1	1	0	0	1	0	0	1	1	1	1	1	1	0	1
	Moheli Marine Park	Comoros	404	1		7	2	0	0	1	0	0	2	2	2	0	1	0	0	0	0	0	0	0	1	0	1	1	9	8	1	1	1	1	0	0	0	0	1	1	0	0	0	0	1	1	1	1	1
	Mu Koh Chang National Park	Thailand	458	1	10	26	2	0	1	0	0	0	2	10	10	0	0	0	0	1	0	0	0	1	0	0	1	1	13	8	1	1	0	0	0	1	1	1	1	0	1	1	1	1	1	1	1	1	1
	Negril Marine Park	Jamaica	160	1	0.25	6	0	0	1	0	1	1	5	8	8	1	0	0	0	0	0	0	0	0	0	1	1	1	8	8	1	1	1	0	0	1	1	1	1	1	1	1	1	1	1	1	1	1	1
	Nguna-Pele MPA	Vanuatu	15	1	3	5	6	0	0	1	0	0	3	3	3	1	0	0	0	0	0	0	1	0	0	0	1	1	13	6	1	1	0	0	0	1	1	1	1	0	1	1	1	0	1	1	1	1	1
	Nhu Trang	Vietnam	105	0	0	6	0	0	1	1	0	1	3			1	0	0	0	0	0	0	0	1	0	0	1	0	12	7	1	1	1	1	1	1	1	1	1	0	0	1	0	1	1	0	1	1	1
	North Efate MPA Network	Vanuatu	280	1	280	6	6	0	0	1	0	0	2	6	5	0	0	1	0	0	0	0	1	0	0	0	1	1	12	4	1	1	0	0	0	1	1	1	1	0	1	1	1	0	1	1	1	1	1
	Padre Bugos, So Leyte	Philippines	2.2	0	0	3	0	0	0	1	0	0	0	16	8	0	0	0	1	0	0	0	0	1	0	0	1	1	15	14	1	1	0	0	1	1	1	1	1	0	0	0	1	0	1	0	1	1	1
	Poblacion marine reserve	Philippines	0.092	0	0	7	6	0	1	1	1	1	0	1	1	0	0	0	0	1	0	0	0	1	0	0	1	1	17	12	1	0	0	0	0	1	1	0	1	0	1	0	1	0	1	1	1		1
	Port Honduras Marine reserve	Belize	0.16	1	0.0016	8	4	0	1	1	1	1	3	10	10	0	0	0	1	0	0	0	0	0	0	1	1	1	14	7	1	1	1	0	1	0	0	1	1			1	1		1	1	1	1	1
	Pricky Pear marine park	Anguilla	3.3	0	0	15	0	0	1	0	0	0	0	0	0	1	0	0	0	0	0	0	0	0	0	1	0	0	12	8	1	0	1	0	1	0	0	0	1	0	0	0	1	0	0	1	1	1	1
	Rani Jhansi Marine National Park	India	256.14	0	0	12	0	0	1	0	0	0	0	10	10	1	0	0	0	0	0	0	0	1	0	0	1	0	15	14	0	0	0	0	0	0	0	0	1	0	1	1	0	1	0	1	0	0	1
	Ras Mohammed NP	Egypt	480	1	480	25	2	0	1	0	0	0	5	100	20	1	0	0	0	0	0	0	0	0	1	0	1	1	12	12	0	0	0	0	0	0	0	0	1	0	0	1	1	1		1	1	1	1
	Resexmar	Brazil	0.57	1	560	11	0	0	1	1	0	1	0	2	0	1	0	0	1	1	0	1	0	0	0	1	1	0	5	3	0	0	1	0	0	0	1	1	1	1	0	0	0	1	0	0	0	0	0
	Roatan marine park	Honduras	13	0	0	3	0	0	0	1	0	0	0	13	11	1	0	0	0	0	0	0	0	0	0	1	1	1	7	7	0	0	0	0	0	0	0	0	1	0	0	1	1	0	0	1	1	0	0
	Rock Islands and Southern Lagoon area	Palau	642	1	48	8	5	0	1	1	0	1	5	30	30	0	0	0	0	0	0	1	1	0	0	0	1	1	13	8	0	1	0	0	0	0	1	1	1		1	1	1				1		1
	Sandy Island Marine Park	Anguilla	5	0	0	15	0	0	1	0	0	0	0	0	0	1	0	0	0	0	0	0	0	0	0	1	0	0	11	8	1	0	1	0	1	0	0	0	1	0	0	0	1	0	0	1	1	1	1
	Sangat Declave MPA	Indonesia	60000	1	9000		0	0	1	1	0	1	4	1	1	0	0	0	0	1	0	0	0	1	0	0	1	1	13	9	1	1	1	1	1	1	1	1	1	1	1	1	0	0	1	1	1	1	1
	Santuario de fauna y Flora Malpelo	Columbia	8575	1	8550	13	4	1	1	1	0	1	4	8	6	1	0	0	0	0	0	0	0	0	0	1	1	1	9	8	0	1	0	0	0	1	1	1	1	1	1	1	1	0	1	1	1	1	1
	Sapodilla Cayes U	Belize	125	1	10	12	4	1	1	0	1	1	0	10	9	0	0	0	1	0	0	0	0	0	0	1	1	1	11	10	0	1	0	0	0	0	0	1	1	0	1	1	0	1	0	1	1	1	1
	sharma Jethmon	Yemen	2034.63	1	13.02	11	0	0	1	1	0	1	5	2	2	1	0	0	0	0	0	0	0	0	1	0	1	1	17	10	1	1	1	1	0	0	0	0	0	0	1	1	0	1	1	1	1	1	1
	Shoal Bay Island Harbour Marine Park	Anguilla	19	0	0	15	0	0	1	0	0	0	0	0	0	1	0	0	0	0	0	0	0	0	0	1	0	0	12	8	1	0	1	0	1	0	0	0	1	0	0	0	1	0	0	1	1	1	1
	Sian Ka'an Biosphere reserve	Mexico	6520	1	4500	22	6	1	1	0	0	0	5	26	24	1	0	0	0	0	0	0	0	0	0	1	1	1	17	9	1	1	1	1	1	1	1	1	1	0	1	1	1	0	1	1	1	1	1
	Siete Pecados Marine Park	Philippines	50	1	5	4	0	0	1	1	0	1	3	3	3	0	0	0	0	1	0	0	0	1	0	0	1	1	12	10	0	1	0	1	1	1	1	1	1	1	1	1	1	1	0	0	0	1	1
	Soufriere MMA	Saint Lucia	6.4	1		14	6	0	1	1	0	1	5	10	9	1	0	1	0	0	0	1	0	0	0	1	1	1	11	7	1	1	1	1	1	1	1	1	1	0	1	1	1	0	1	1	1	1	1
	Suaka Marga Satwa Pasoso	Indonesia	5	0	0	19	0	0	1	1	1	1	0	0	0	0	1	0	0	0	0	0	0	1	0	0	1	0	12	9	0	1	0	0	0	0	0	0		0	0	0	0		1	1	1	0	1
	Sugud Islands Marine Coservation Area	Malaysia	47000	0	0	7	2	0	1	0	1	1	0	10	8	1	0	0	0	0	0	0	0	1	0	0	1	1	12	12	1	0	0	0	0	0	0	1	1	0	0	1	1		0	1	1	1	1
	Tanga	Tanzania	1604	1	31.8	12	0	0	1	1	0	1	0			1	0	0	0	0	0	0	0	0	1	0	1	1	10	6	1	1	0	0	1	1	1	1	1	0	1	1	1	1	1		1	1	1
	Tioman Island	Malaysia	500	0	0	14	0	0	1	0	0	0	0	10	5	1	0	0	0	0	0	0	0	1	0	0	1	0	12	12	0	0	0	0	0	0	0	0	1	0	1	0	0	0	0	0	0	1	1
	Velondriake	Madagascar	932	1	2	1	0	0	1	1	0	1	5	6	1	0	0	1	0	0	0	0	0	0	1	0	1	0	3	2	0	1	0	0	0	1	1	0	1	1	1	1	0	0	1	1	1	1	1
	Virgin Islands coral reef national monument	Virgin Islands	51.43	0	0	7	0	0	1	0	0	0	3	10	3	1	0	0	0	0	0	0	0	0	0	1	0	0	13	10	0	0	0	0	0	0	1	0	1	0	0	1	1	0	0	0	1	1	1
	Waialea bay marine life conservation district	Hawaii	0.14	0	0	23	4	0	1	0	0	0	0			0	0	0	1	0	0	0	1	0	0	0	0	0	13	12	0	0	0	0	0	0	0	0	0	0	1	1	0	0	1	0	1	0	1
[truncated: 48 more columns]
